# Supplementary material for: Quality Assessment of Day-Old Chickens on the Broiler Farms of Hong Kong
Source: Animals (Basel). 2022 Jun 10;12(12):1520. doi: 10.3390/ani12121520 (PMC9219531; doi:10.3390/ani12121520)
Supplement: Supplementary file 1 [file animals-12-01520-s001.zip]

Archive with 1 entries (1 files):
- animals-1760566-supplementary.pdf
